# Supplementary material for: Complete Chloroplast Genomes of Acanthochlamys bracteata (China) and Xerophyta (Africa) (Velloziaceae): Comparative Genomics and Phylogenomic Placement
Source: Front Plant Sci. 2021 Jun 14;12:691833. doi: 10.3389/fpls.2021.691833 (PMC8238049; doi:10.3389/fpls.2021.691833)
Supplement: Supplementary file 1 [file Data_Sheet_1.zip]

Archive with 6 entries (6 files):
- Table S1 The genes with introns and exons in the U. rockii chloroplast genome and their locations.docx
- Table S2 the KaKs ratios of the tthree species.xlsx
- Table S3 DNDS (Datasheet).xls
- Table S4 Positively selected sites detected.docx
- Table S5 Genetic distance (Datasheet).xlsx
- Table S6 cp genome sequences of from GenBank used in this study.docx
