# Supplementary material for: Complete Chloroplast Genomes of Acanthochlamys bracteata (China) and Xerophyta (Africa) (Velloziaceae): Comparative Genomics and Phylogenomic Placement
Source: Front Plant Sci. 2021 Jun 14;12:691833. doi: 10.3389/fpls.2021.691833 (PMC8238049; doi:10.3389/fpls.2021.691833)
Supplement: Supplementary file 1 [file Data_Sheet_1.zip › Table S2 the KaKs ratios of the tthree species.xlsx]

## Sheet: Sheet1
gene sequence	Method	Ka	Ks	Acanthochlamys/Xerophyta viscosa(Ka/Ks)	Ka	Ks	Acanthochlamys/Xerophyta spekei (Ka/Ks)
atpA	MA	0.00870693	0.132323	0.0658006	0.00870693	0.132323	0.0658006
atpB	MA	0.00437259	0.105574	0.0414172	0.00437259	0.105574	0.0414172
atpE	MA	0.00673056	0.163903	0.0410643	0.00673056	0.163903	0.0410643
atpF	MA	0.0249679	0.130131	0.191868	0.0249679	0.130131	0.191868
atpH	MA	0.0101215	0.0530785	0.19069	0.0101215	0.0530785	0.19069
atpI	MA	0.00503706	0.145949	0.0345123	0.00503706	0.145949	0.0345123
ccsA	MA	0.994142	1.02289	0.971899	0.996575	1.01338	0.983414
cemA	MA	0.0303775	0.150615	0.201689	0.0303775	0.150615	0.201689
clpP	MA	0.0158657	0.156669	0.101269	0.0158657	0.156669	0.101269
infA	MA	1.41107e-07	0.141107	0	1.41107e-07	1.4e-07	0
ndhA	MA	0.0231013	0.222827	0.103674	0.0231013	0.222827	0.103674
ndhB	MA	0.00640437	0.00988846	0.647661	0.00640437	0.00988846	0.647661
ndhC	MA	0.0114421	0.118842	0.0962798	0.0114421	0.118842	0.0962798
ndhD	MA	0.0137305	0.165159	0.0831351	0.0137305	0.165159	0.0831351
ndhE	MA	1.72706e-07	1.7e-07	0	1.72706e-07	1.73e-07	0
ndhF	MA	0.949452	1.22966	0.772127	0.948552	1.23304	0.76928
ndhG	MA	0.0194292	0.0812301	6.85775	0.0194292	0.0812301	0.239187
ndhH	MA	0.00851407	0.204047	0.041726	0.00851407	0.204047	0.041726
ndhI	MA	0.0213304	0.17447	0.122258	0.0213304	0.17447	0.122258
ndhJ	MA	0.0156895	0.221735	0.0707577	0.0156895	0.221735	0.0707577
ndhK	MA	0.949477	1.20286	0.789347	0.0199278	0.0969167	0.205618
petA	MA	0.0177909	0.099494	0.178814	0.0177909	0.099494	0.178814
petB	MA	0.00205737	0.110857	0.0185587	0.00205737	0.110857	0.0185587
petD	MA	0.00980535	0.228962	0.0428252	0.00980535	0.228962	0.0428252
petG	MA	9.86775e-08	1e-07	0	9.86775e-08	1e-07	0
petL	MA	0.0133126	0.000266251	0	0.0133126	0.000266251	0
petN	MA	1.03467e-07	1e-07	0	1.03467e-07	1e-07	0
psaA	MA	0.00497076	0.128223	0.0387664	0.00497076	0.128223	0.0387664
psaB	MA	0.00292246	0.123232	0.023715	0.00292246	0.123232	0.023715
psaC	MA	1.06518e-07	1e-07	0	1.06518e-07	1.1e-07	0
psaI	MA	0.0280228	0.000560456	0.43293	0.0280228	0.000560456	0.43293
psaJ	MA	1.78193e-07	1.8e-07	0	1.78193e-07	1.8e-07	0
PsbA	MA	0.00249673	0.0936136	0.0266706	0.00249673	0.0936136	0.0266706
PsbB	MA	0.00439095	0.120467	0.0364493	0.00439095	0.120467	0.0364493
psbC	MA	6.7192e-08	7e-08	0	6.7192e-08	7e-08	0
psbD	MA	0.00115543	0.0991842	0.0116494	0.00115543	0.0991842	0.0116494
psbE	MA	6.4703e-08	6e-08	0	6.4703e-08	6e-08	0
psbF	MA	1.06079e-07	1.1e-07	0	1.06079e-07	1.1e-07	0
psbH	MA	0.00528175	0.161882	0.0326271	0.00528175	0.161882	0.0326271
psbI	MA	3.28021e-08	3e-08	0	3.28021e-08	3e-08	0
psbJ	MA	7.09436e-08	7e-08	0	7.09436e-08	7.1e-08	0
psbK	MA	0.0264909	0.159611	0.165972	0.0264909	0.159611	0.165972
psbL	MA	3.07193e-07	4.4e-07	0.695214	3.07193e-07	4.42e-07	0.695214
psbM	MA	1.23119e-07	1.2e-07	0	1.23119e-07	1.2e-07	0
psbN	MA	2.98683e-07	4.31e-07	0.693731	2.98683e-07	4.31e-07	0.693731
psbT	MA	7.5175e-08	1e-07	0	7.5175e-08	8e-08	0
psbZ	MA	0.00710556	0.0462832	0.153523	0.00710556	0.0462832	0.153523
rbcL	MA	0.0132345	0.132936	0.099555	0.0132345	0.132936	0.099555
rpl2	MA	0.00530678	0.0140661	0.377274	0.00530678	0.0140661	0.377274
rpl14	MA	1.88533e-07	1.9e-07	0	1.88533e-07	1.9e-07	0
rpl20	MA	0.0179374	0.137794	0.130175	0.0179374	0.137794	0.130175
rpl22	MA	0.0120888	0.305757	0.0395373	0.0120888	0.305757	0.0395373
rpl32	MA	0.937432	1.30001	0.721098	0.931924	1.32981	0.700798
rpl33	MA	0.0236569	0.308399	0.0767089	0.0236569	0.308399	0.0767089
rpl36	MA	2.69324e-07	2.7e-07	0	2.69324e-07	2.7e-07	0
rpoA	MA	0.0218788	0.130743	0.167342	0.0218788	0.130743	0.167342
rpoB	MA	0.00956061	0.144251	0.0662775	0.00956061	0.144251	0.0662775
rpoC1	MA	0.0124896	0.15588	0.0801232	0.0124896	0.15588	0.0801232
rpoC2	MA	0.0249544	0.173869	0.143524	0.0249544	0.173869	0.143524
rps2	MA	0.00920629	0.0972397	0.0946762	0.00920629	0.0972397	0.0946762
rps4	MA	0.0176117	0.136191	0.129316	0.0176117	0.136191	0.129316
rps7	MA	2.05883e-08	2e-08	0	2.05883e-08	2.1e-08	0
rps8	MA	0.0157782	0.106868	0.147642	0.0157782	0.106868	0.147642
rps11	MA	0.0161819	0.246707	0.0655918	0.0161819	0.246707	0.0655918
rps12	MA	1.4007e-08	1.4e-08	0	1.4007e-08	1.41e-08	0
rps14	MA	0.010002	0.136268	0.0733999	0.010002	0.136268	0.0733999
rps15	MA	0.0402813	0.221682	0.181708	0.0402813	0.221682	0.181708
rps18	MA	0.00863987	0.127062	0.0679975	0.00863987	0.127062	0.0679975
rps19	MA	0.00488625	0.230311	0.0212158	0.00488625	0.230311	0.0212158
ycf1	MA	0.94127	1.36519	0.689477	0.941203	1.36515	0.689449
ycf2	MA	0.0235194	0.0143729	1.63637	0.0235194	0.0143729	1.63637
ycf3	MA	1.03695e-07	1e-07	0	1.03695e-07	1e-07	0
ycf4	MA	0.0321799	0.117505	0.27386	0.0321799	0.117505	0.27386
				19.2592			19.2592
