# Supplementary material for: Complete Chloroplast Genomes of Acanthochlamys bracteata (China) and Xerophyta (Africa) (Velloziaceae): Comparative Genomics and Phylogenomic Placement
Source: Front Plant Sci. 2021 Jun 14;12:691833. doi: 10.3389/fpls.2021.691833 (PMC8238049; doi:10.3389/fpls.2021.691833)
Supplement: Supplementary file 1 [file Data_Sheet_1.zip › Table S3 DNDS (Datasheet).xls]

## Sheet: 3.Site Model
Site model (SM)
Model	np	Ln L	Estimates of parameters				Model compared	LRT P-value	Positive sites
M3	23	-130191.016028	p:	0.83438	0.16419	0.00143	M0 vs. M3	0.000000000	[]
			ω:	0.33790	3.50759	21.21915
M0	19	-130763.384049	ω0:	0.78956					Not Allowed
M2a	22	-130195.182390	p:	0.41432	0.51877	0.06691	M1a vs. M2a	0.000000000	[]
			ω:	0.00000	1.00000	5.42087
M1a	20	-130455.076170	p:	0.41358	0.58642				Not Allowed
			ω:	0.00000	1.00000
M8	22	-130195.754764	p0=0.91452	p=0.09656	q=0.09586		M7 vs.M8	0.000000000	13 E 0.515,17 N 0.778,18 K 0.833,21 L 0.517,35 N 0.745,41 T 0.831,47 N 0.736,48 W 0.862,49 T 0.852,50 S 0.745,52 A 0.850,53 N 0.935,89 Q 0.860,101 R 0.767,114 S 0.942,130 W 0.505,150 T 0.966*,154 G 0.844,180 S 0.778,195 L 0.847,202 I 0.804,203 N 0.776,212 F 0.788,213 T 0.962*,218 E 0.797,220 V 0.777,221 R 0.711,245 L 0.510,459 L 0.848,565 G 0.775,708 L 0.838,717 R 0.870,910 S 0.859,957 Q 0.501,95…
			(p1= 0.08548)	ω= 4.92638
M7	20	-130475.985961	p=	0.03022	q=	0.01377			Not Allowed
M8a	21	-130455.076869	p0=0.41359	p=0.00500	q=1.07613		M8a vs.M8	0.000000000	Not Allowed
			(p1= 0.58641)	ω= 1.00000
