# Supplementary material for: Complete Chloroplast Genomes of Acanthochlamys bracteata (China) and Xerophyta (Africa) (Velloziaceae): Comparative Genomics and Phylogenomic Placement
Source: Front Plant Sci. 2021 Jun 14;12:691833. doi: 10.3389/fpls.2021.691833 (PMC8238049; doi:10.3389/fpls.2021.691833)
Supplement: Supplementary file 1 [file Data_Sheet_1.zip › Table S5 Genetic distance (Datasheet).xlsx]

## Sheet: Sheet1
Gene	Average distance
accD	0.08935
atpA	0.0967104
atpB	0.09127
atpE	0.0809857
atpF	0.0817901
atpH	0.0940075
atpI	0.0825065
ccsA	0.137365
cemA	0.0786049
clpP	0.0961693
infA	0.0940251
matK	0.13633
ndhA	0.1311
ndhB	0.0122935
ndhC	0.0751854
ndhD	0.13077
ndhE	0.109441
ndhF	0.11594
ndhG	0.0884991
ndhH	0.13604
ndhI	0.115842
ndhJ	0.0744225
ndhK	0.0700883
petA	0.0795899
petB	0.100872
petD	0.118167
petG	0.0380837
petL	0.0448865
petN	0.043606
psaA	0.08634
psaB	0.0804461
psaC	0.123307
psaI	0.0443851
psaJ	0.111908
psbA	0.0701741
psbB	0.12576
psbC	0.07157
psbD	0.0792567
psbE	0.0422271
psbF	0.0495766
psbH	0.0882271
psbI	0.0741193
psbJ	0.0540794
psbK	0.0597207
psbL	0.00460094
psbM	0.131289
psbN	0.0460093
psbT	0.120118
rbcL	0.10874
rpl2	0.0113427
rpl14	0.074932
rpl16	0.0960658
rpl20	0.0603123
rpl22	0.10456
rpl23	0.014616
rpl32	0.0999946
rpl33	0.1013
rpl36	0.101246
rpoA	0.0754912
rpoB	0.08192
rpoC1	0.08498
rpocC2	Nan
rps2	0.0870737
rps3	0.114472
rps4	0.0879949
rps7	0.00577704
rps8	0.0693311
rps11	0.115113
rps12	0.0203059
rps14	0.0720465
rps15	0.10744
rps18	0.0869297
rps19	0.0886274
ycf1	Nan
ycf2	Nan
ycf3	0.0794532
ycf4	0.0933544
	0.0831145
